# Supplementary material for: Genetic Structure and Selection Signals for Extreme Environment Adaptation in Lop Sheep of Xinjiang
Source: Biology (Basel). 2025 Mar 25;14(4):337. doi: 10.3390/biology14040337 (PMC12025199; doi:10.3390/biology14040337)
Supplement: Supplementary file 1 [file biology-14-00337-s001.zip]

Archive with 8 entries (8 files):
- Supplementary Figure S1.pdf
- Supplementary Table S1.pdf
- Supplementary Table S2.pdf
- Supplementary Table S3.pdf
- Supplementary Table S4.pdf
- Supplementary Table S5.pdf
- Supplementary Table S6.pdf
- Supplementary Table S7.pdf
